# Supplementary material for: ﻿Three new species of Boesenbergia (Zingiberaceae) from Sabah, Malaysia
Source: PhytoKeys. 2024 Oct 8;247:39–53. doi: 10.3897/phytokeys.247.107961 (PMC11480638; doi:10.3897/phytokeys.247.107961)
Supplement: XML Treatment for Boesenbergia bosuangii [file phytokeys.247.107961-treatment1.xml]

<!DOCTYPE tp:taxon-treatment
  PUBLIC "-//TaxonX//DTD Taxonomic Treatment Publishing DTD v0 20100105//EN" "tax-treatment-NSO.dtd">
<tp:taxon-treatment xmlns:tp="http://www.plazi.org/taxpub"><tp:treatment-meta><kwd-group><label>Taxon classification</label><kwd>
              <named-content content-type="kingdom">Plantae</named-content>
            </kwd></kwd-group><mixed-citation publication-type="journal"><person-group><name><surname>Lam</surname><given-names>Nyee Fan</given-names></name><name><surname>Ibrahim</surname><given-names>Halijah</given-names></name><name><surname>Sam</surname><given-names>Yen Yen</given-names></name><name><surname>Mohammad Zakaria</surname><given-names>Rozainah</given-names></name><name><surname>Poulsen</surname><given-names>Axel Dalberg</given-names></name></person-group><article-title>﻿Three new species of <italic><tp:taxon-name><tp:taxon-name-part taxon-name-part-type="genus" reg="Boesenbergia">Boesenbergia</tp:taxon-name-part></tp:taxon-name></italic> (<tp:taxon-name><tp:taxon-name-part taxon-name-part-type="family">Zingiberaceae</tp:taxon-name-part></tp:taxon-name>) from Sabah, Malaysia</article-title><source>PhytoKeys</source><day>08</day><month>10</month><year>2024</year><volume>247</volume><fpage>39</fpage><lpage>53</lpage><pub-id pub-id-type="doi">10.3897/phytokeys.247.107961</pub-id></mixed-citation></tp:treatment-meta><tp:nomenclature><label>﻿</label><tp:taxon-name>
            <object-id xmlns:xlink="http://www.w3.org/1999/xlink" content-type="arpha" xlink:type="simple">069BD6E3-BB80-535F-A977-A815C7CE5B34</object-id>
            <tp:taxon-name-part taxon-name-part-type="genus" reg="Boesenbergia">Boesenbergia</tp:taxon-name-part>
            <tp:taxon-name-part taxon-name-part-type="species" reg="bosuangii">bosuangii</tp:taxon-name-part>
            <object-id xmlns:xlink="http://www.w3.org/1999/xlink" content-type="ipni" xlink:type="simple">urn:lsid:ipni.org:names:77349804-1</object-id>
          </tp:taxon-name><tp:taxon-authority>N.F.Lam</tp:taxon-authority><tp:taxon-status xmlns:xlink="http://www.w3.org/1999/xlink" xlink:type="simple">sp. nov.</tp:taxon-status><xref ref-type="fig" rid="F1">Figs 1</xref><xref ref-type="fig" rid="F2">, 2</xref></tp:nomenclature><tp:treatment-sec sec-type="diagnosis" id="SECID0EMHAG"><title>Diagnosis.</title><p>The new species resembles <italic><tp:taxon-name><tp:taxon-name-part taxon-name-part-type="genus" reg="Boesenbergia">B.</tp:taxon-name-part><tp:taxon-name-part taxon-name-part-type="species" reg="stenophylla">stenophylla</tp:taxon-name-part></tp:taxon-name></italic> in having a narrowly ovate lamina, but differs in the shape of the bract (linear elliptic vs. cymbiform) and a tubular calyx (vs. tridentate) (Table <xref ref-type="table" rid="T1">1</xref>).</p><table-wrap id="T1" position="float" orientation="portrait"><label>Table 1.</label><caption><p>Distinguishing morphological characters of <italic><tp:taxon-name><tp:taxon-name-part taxon-name-part-type="genus" reg="Boesenbergia">B.</tp:taxon-name-part><tp:taxon-name-part taxon-name-part-type="species" reg="bosuangii">bosuangii</tp:taxon-name-part></tp:taxon-name></italic> and <italic><tp:taxon-name><tp:taxon-name-part taxon-name-part-type="genus" reg="Boesenbergia">B.</tp:taxon-name-part><tp:taxon-name-part taxon-name-part-type="species" reg="stenophylla">stenophylla</tp:taxon-name-part></tp:taxon-name></italic>.</p></caption><table id="TID0EEKBG" rules="all"><tbody><tr><th rowspan="1" colspan="1">Characters</th><th rowspan="1" colspan="1">
                    <italic>
                      <tp:taxon-name><tp:taxon-name-part taxon-name-part-type="genus" reg="Boesenbergia">B.</tp:taxon-name-part><tp:taxon-name-part taxon-name-part-type="species" reg="bosuangii">bosuangii</tp:taxon-name-part></tp:taxon-name>
                    </italic>
                  </th><th rowspan="1" colspan="1">
                    <italic>
                      <tp:taxon-name><tp:taxon-name-part taxon-name-part-type="genus" reg="Boesenbergia">B.</tp:taxon-name-part><tp:taxon-name-part taxon-name-part-type="species" reg="stenophylla">stenophylla</tp:taxon-name-part></tp:taxon-name>
                    </italic>
                  </th></tr><tr><td rowspan="1" colspan="1">Plant height</td><td rowspan="1" colspan="1">to 30 cm</td><td rowspan="1" colspan="1">To about 42 cm</td></tr><tr><td rowspan="1" colspan="1">Petiole</td><td rowspan="1" colspan="1">7.5 cm</td><td rowspan="1" colspan="1">10–18 cm</td></tr><tr><td rowspan="1" colspan="1">Leaf apex</td><td rowspan="1" colspan="1">Acuminate</td><td rowspan="1" colspan="1">Slightly acuminate</td></tr><tr><td rowspan="1" colspan="1">Bracts</td><td rowspan="1" colspan="1">2.7 cm, linear elliptic, pubescent</td><td rowspan="1" colspan="1">4 × 4.5 cm, cymbiform, glabrous</td></tr><tr><td rowspan="1" colspan="1">Calyx</td><td rowspan="1" colspan="1">2-lobed, pubescent</td><td rowspan="1" colspan="1">3-lobed, glabrous</td></tr><tr><td rowspan="1" colspan="1">Labellum</td><td rowspan="1" colspan="1">Yellow band from base in the centre spreading towards apex, faint red at base and dark red bands bordering the yellow band, obovate, 1.2 × 0.8 cm</td><td rowspan="1" colspan="1">White with yellow centre, flabelliform, 2.5 × 2 cm</td></tr><tr><td rowspan="1" colspan="1">Lateral corolla lobe</td><td rowspan="1" colspan="1">White, 1 × 0.25 cm</td><td rowspan="1" colspan="1">Pale yellow, 1.5 × 0.4 cm,</td></tr></tbody></table></table-wrap><fig id="F1" position="float" orientation="portrait"><object-id xmlns:xlink="http://www.w3.org/1999/xlink" content-type="doi" xlink:type="simple">10.3897/phytokeys.247.107961.figure1</object-id><object-id xmlns:xlink="http://www.w3.org/1999/xlink" content-type="arpha" xlink:type="simple">EBE45059-ADA4-5102-9213-BB7296EABDEF</object-id><label>Figure 1.</label><caption><p><italic><tp:taxon-name><tp:taxon-name-part taxon-name-part-type="genus" reg="Boesenbergia">Boesenbergia</tp:taxon-name-part><tp:taxon-name-part taxon-name-part-type="species" reg="bosuangii">bosuangii</tp:taxon-name-part></tp:taxon-name></italic><bold>A</bold> habit <bold>B</bold> spike with one open flower <bold>C</bold> stamen, ventral view <bold>D</bold> flower <bold>E</bold> Bract, bracteole, calyx, epigynous gland, corolla lobes, staminodes, labellum, floral tube with stamen. (Photograph of Lam Nyee Fan 337; Photos: Lam Nyee Fan).</p></caption><graphic xmlns:xlink="http://www.w3.org/1999/xlink" xlink:href="phytokeys-247-039_article-107961__-g001.jpg" position="float" orientation="portrait" xlink:type="simple" id="oo_1149996.jpg"><uri content-type="original_file" xlink:type="simple">https://binary.pensoft.net/fig/1149996</uri></graphic></fig></tp:treatment-sec><tp:treatment-sec sec-type="material" id="SECID0EONAG"><title>Type.</title><p>Malaysia. Borneo. Sabah. Cultivated at Kipandi Park, Moyog, <named-content xmlns:xlink="http://www.w3.org/1999/xlink" content-type="dwc:verbatimCoordinates" xlink:type="simple"><named-content content-type="geo-json" specific-use="{&#34;type&#34;:&#34;Point&#34;,&#34;coordinates&#34;:[116.104500,5.911333]}" id="NCID0EXNAG" xlink:type="simple">05°54.68'N, 116°06.27'E</named-content></named-content>, 700 m elevation, 8 August 2016, <italic>Lam Nyee Fan 356</italic> (holotype BORH!, isotype SAN). Original material collected by Linus Gokusing (BS-23) at Marakau, Gana-gana, Ranau, Sabah, <named-content xmlns:xlink="http://www.w3.org/1999/xlink" content-type="dwc:verbatimCoordinates" xlink:type="simple"><named-content content-type="geo-json" specific-use="{&#34;type&#34;:&#34;Point&#34;,&#34;coordinates&#34;:[116.767167,6.204000]}" id="NCID0EBOAG" xlink:type="simple">06°12.24'N, 116°46.03'E</named-content></named-content>, 480–500 m elevation, 3 August 2010.</p><fig id="F2" position="float" orientation="portrait"><object-id xmlns:xlink="http://www.w3.org/1999/xlink" content-type="doi" xlink:type="simple">10.3897/phytokeys.247.107961.figure2</object-id><object-id xmlns:xlink="http://www.w3.org/1999/xlink" content-type="arpha" xlink:type="simple">5500D4AA-DDDB-560F-9E00-B5A9D694B131</object-id><label>Figure 2.</label><caption><p><italic><tp:taxon-name><tp:taxon-name-part taxon-name-part-type="genus" reg="Boesenbergia">Boesenbergia</tp:taxon-name-part><tp:taxon-name-part taxon-name-part-type="species" reg="bosuangii">bosuangii</tp:taxon-name-part></tp:taxon-name></italic> Lam N.F., sp. nov. <bold>A</bold> habit <bold>B</bold> bract <bold>C</bold> bracteole <bold>D</bold> calyx <bold>E</bold> epigynous glands, <bold>F</bold> spike with one open flower <bold>G</bold> flower <bold>H</bold> stamen, ventral view (Drawing by Lam Nyee Fan). Scale bars: 5 cm (<bold>A</bold>); 1 cm (<bold>B, C, D, E, F, G</bold>); 5 mm (<bold>H</bold>).</p></caption><graphic xmlns:xlink="http://www.w3.org/1999/xlink" xlink:href="phytokeys-247-039_article-107961__-g002.jpg" position="float" orientation="portrait" xlink:type="simple" id="oo_1149997.jpg"><uri content-type="original_file" xlink:type="simple">https://binary.pensoft.net/fig/1149997</uri></graphic></fig></tp:treatment-sec><tp:treatment-sec sec-type="description" id="SECID0EUPAG"><title>Description.</title><p>Terrestrial, evergreen, herb. <bold><italic>Rhizome</italic></bold> fibrous, subterranean, ca. 1 cm in diameter with 7 cm internodes, white to light brown, base ca. 0.6 cm in diameter, roots white, up to 18 cm long. <bold><italic>Leafy shoots</italic></bold> 29.5 cm tall, with 1–2 leaves, with 2–3 outer leafless sheaths, 6.0–6.5 × 0.7–1.1 cm, purple brownish, glabrous. <bold><italic>Ligule</italic></bold> ca. 0.55 cm long, caudate, brown, glabrous. <bold><italic>Petiole</italic></bold> 6–7.5 cm long, canaliculate, green, reddish at base. <bold><italic>Lamina</italic></bold> narrowly ovate, 17–17.4 × 2.5–2.75 cm, erect, dark green above, pale green beneath, glabrous, base attenuate, margin entire, apex acuminate, with acumen ca. 2 mm. <bold><italic>Inflorescence</italic></bold> ca. 2.8 cm, peduncle 1–2 cm, with up to 6 flowers arranged in a one-sided spiral, one flower open at a time. <bold><italic>Fertile bracts</italic></bold> linear elliptic, ca. 2.7 cm long, white, reddish at apex, pubescent, margin entire, apex attenuate. <bold><italic>Bracteole</italic></bold> elliptic, ca. 2 × 0.75 cm, translucent, pubescent, margin entire, apex acute. <bold><italic>Flower</italic></bold> white, born singly from each bract; calyx 1 cm long, tubular, 2-lobed, translucent, pubescent on both surfaces; corolla tube ca. 3.6 cm long, ca. 1.5 mm wide at base, lobes white, glabrous throughout, dorsal lobe ovate-oblong, ca. 1.1 × 0.5 cm, linear elliptic, concave, white, glabrous, apex acute, lateral lobes ovate, ca. 1.0 × 0.25 cm, oblong, glabrous, apex rounded; labellum, obovate, ca. 1.2 cm × 0.8 cm curved-backward, longer than corolla lobes, with yellow band from base in the centre spreading towards lip, faint red at base and dark red bands on both sides, glabrous; lateral staminodes white, reddish at base, linear, ca. 0.6 × 0.25 cm, glabrous; stamen white throughout, ca. 0.45 cm long, filament ca. 4 mm × 1 mm (widest at base), pubescent, anther ca. 0.5 × 0.3 cm, glabrous, anther crest ca. 0.5 × 2 mm, bilobed, pubescent, thecae oblong, ca. 0.3 × 0.1 cm, glabrous, dehiscing by pores; ovary ca. 4 × 1.5 mm, stigma cup-shaped, glabrous; epigynous glands, two, ca. 0.45 cm long, linear, apex truncate, white. <bold><italic>Fruit</italic></bold> not seen.</p></tp:treatment-sec><tp:treatment-sec sec-type="distribution" id="SECID0ELRAG"><title>Distribution.</title><p>Endemic to Borneo, Sabah.</p></tp:treatment-sec><tp:treatment-sec sec-type="Other specimens seen" id="SECID0EQRAG"><title>Other specimens seen.</title><p>Malaysia. Sabah. Telupid District, Taviu Forest Reserves, c. 200 m elevation, lowland forest, 17 May 2001, Sundaling D, SAN142970 (SING!, SAN!).</p></tp:treatment-sec><tp:treatment-sec sec-type="etymology" id="SECID0EVRAG"><title>Etymology.</title><p>The species is named after Dr. Steven Bosuang, owner of Kipandi Park. He is an entomologist doing conservation efforts on insects and plants of Sabah. His collaborations with local and overseas scientist produced many research papers and reports for the conservation of Sabah.</p></tp:treatment-sec><tp:treatment-sec sec-type="ecology" id="SECID0E1RAG"><title>Ecology.</title><p>Riverine area in mixed dipterocarp forest, 50–300 m elevation, flowering in August.</p></tp:treatment-sec><tp:treatment-sec sec-type="conservation status" id="SECID0E6RAG"><title>Conservation status.</title><p>Vulnerable VU D1. <italic><tp:taxon-name><tp:taxon-name-part taxon-name-part-type="genus" reg="Boesenbergia">Boesenbergia</tp:taxon-name-part><tp:taxon-name-part taxon-name-part-type="species" reg="bosuangii">bosuangii</tp:taxon-name-part></tp:taxon-name></italic> is endemic to Sabah. This species is found at Ranau and Telupid Districts. Due to the small, restricted populations outside protected area and possible threats from development, landslides and flooding, this species is assessed as VU (Fig. <xref ref-type="fig" rid="F3">3</xref>).</p><fig id="F3" position="float" orientation="portrait"><object-id xmlns:xlink="http://www.w3.org/1999/xlink" content-type="doi" xlink:type="simple">10.3897/phytokeys.247.107961.figure3</object-id><object-id xmlns:xlink="http://www.w3.org/1999/xlink" content-type="arpha" xlink:type="simple">C77E0A75-616A-5253-A8C8-75168D70A1FC</object-id><label>Figure 3.</label><caption><p>Distribution map of <italic><tp:taxon-name><tp:taxon-name-part taxon-name-part-type="genus" reg="Boesenbergia">Boesenbergia</tp:taxon-name-part><tp:taxon-name-part taxon-name-part-type="species" reg="bosuangii">bosuangii</tp:taxon-name-part></tp:taxon-name></italic>, <abbrev xmlns:xlink="http://www.w3.org/1999/xlink" xlink:title="Extent of occurrence" id="ABBRID0EHTAG" xlink:type="simple">EOO</abbrev> = 0 km<sup>2</sup>, <abbrev xmlns:xlink="http://www.w3.org/1999/xlink" xlink:title="Area of occupancy" id="ABBRID0ENTAG" xlink:type="simple">AOO</abbrev> = 8 km<sup>2</sup> (<xref ref-type="bibr" rid="B1">Bachman et al. 2011</xref>).</p></caption><graphic xmlns:xlink="http://www.w3.org/1999/xlink" xlink:href="phytokeys-247-039_article-107961__-g003.jpg" position="float" orientation="portrait" xlink:type="simple" id="oo_1149998.jpg"><uri content-type="original_file" xlink:type="simple">https://binary.pensoft.net/fig/1149998</uri></graphic></fig></tp:treatment-sec><ref-list><ref id="B1"><mixed-citation xmlns:xlink="http://www.w3.org/1999/xlink" xlink:type="simple"><person-group><name name-style="western"><surname>Bachman</surname><given-names>S</given-names></name><name name-style="western"><surname>Moat</surname><given-names>J</given-names></name><name name-style="western"><surname>Hill</surname><given-names>A</given-names></name><name name-style="western"><surname>de Torre</surname><given-names>J</given-names></name><name name-style="western"><surname>Scott</surname><given-names>B</given-names></name></person-group> (<year>2011</year>) <article-title>Supporting Red List threat assessments with GeoCAT: Geospatial conservation assessment tool.</article-title><source>ZooKeys</source><volume>126</volume>: <fpage>117</fpage>–<lpage>126</lpage>. <ext-link xlink:href="10.3897/zookeys.150.2109" ext-link-type="doi" xlink:type="simple">https://doi.org/10.3897/zookeys.150.2109</ext-link></mixed-citation></ref></ref-list></tp:taxon-treatment>
