# Supplementary material for: ﻿Three new species of Boesenbergia (Zingiberaceae) from Sabah, Malaysia
Source: PhytoKeys. 2024 Oct 8;247:39–53. doi: 10.3897/phytokeys.247.107961 (PMC11480638; doi:10.3897/phytokeys.247.107961)
Supplement: XML Treatment for Boesenbergia ganaensis [file phytokeys.247.107961-treatment2.xml]

<!DOCTYPE tp:taxon-treatment
  PUBLIC "-//TaxonX//DTD Taxonomic Treatment Publishing DTD v0 20100105//EN" "tax-treatment-NSO.dtd">
<tp:taxon-treatment xmlns:tp="http://www.plazi.org/taxpub"><tp:treatment-meta><kwd-group><label>Taxon classification</label><kwd>
              <named-content content-type="kingdom">Plantae</named-content>
            </kwd></kwd-group><mixed-citation publication-type="journal"><person-group><name><surname>Lam</surname><given-names>Nyee Fan</given-names></name><name><surname>Ibrahim</surname><given-names>Halijah</given-names></name><name><surname>Sam</surname><given-names>Yen Yen</given-names></name><name><surname>Mohammad Zakaria</surname><given-names>Rozainah</given-names></name><name><surname>Poulsen</surname><given-names>Axel Dalberg</given-names></name></person-group><article-title>﻿Three new species of <italic><tp:taxon-name><tp:taxon-name-part taxon-name-part-type="genus" reg="Boesenbergia">Boesenbergia</tp:taxon-name-part></tp:taxon-name></italic> (<tp:taxon-name><tp:taxon-name-part taxon-name-part-type="family">Zingiberaceae</tp:taxon-name-part></tp:taxon-name>) from Sabah, Malaysia</article-title><source>PhytoKeys</source><day>08</day><month>10</month><year>2024</year><volume>247</volume><fpage>39</fpage><lpage>53</lpage><pub-id pub-id-type="doi">10.3897/phytokeys.247.107961</pub-id></mixed-citation></tp:treatment-meta><tp:nomenclature><label>﻿</label><tp:taxon-name>
            <object-id xmlns:xlink="http://www.w3.org/1999/xlink" content-type="arpha" xlink:type="simple">3C0CBD2F-CA10-5CE9-B9B9-47DD94B2A05E</object-id>
            <tp:taxon-name-part taxon-name-part-type="genus" reg="Boesenbergia">Boesenbergia</tp:taxon-name-part>
            <tp:taxon-name-part taxon-name-part-type="species" reg="ganaensis">ganaensis</tp:taxon-name-part>
            <object-id xmlns:xlink="http://www.w3.org/1999/xlink" content-type="ipni" xlink:type="simple">urn:lsid:ipni.org:names:77349805-1</object-id>
          </tp:taxon-name><tp:taxon-authority>N.F.Lam</tp:taxon-authority><tp:taxon-status xmlns:xlink="http://www.w3.org/1999/xlink" xlink:type="simple">sp. nov.</tp:taxon-status><xref ref-type="fig" rid="F4">Figs 4</xref><xref ref-type="fig" rid="F5">, 5</xref></tp:nomenclature><tp:treatment-sec sec-type="diagnosis" id="SECID0EOVAG"><title>Diagnosis.</title><p>The new species resembles <italic><tp:taxon-name><tp:taxon-name-part taxon-name-part-type="genus" reg="Boesenbergia">B.</tp:taxon-name-part><tp:taxon-name-part taxon-name-part-type="species" reg="burttiana">burttiana</tp:taxon-name-part></tp:taxon-name></italic> by having a narrowly ovate lamina and a similar plant height, but differs in having an obtuse leaf base, an acute leaf apex (vs. attenuate leaf base, slightly acuminate leaf apex), absence of ligule, a longer petiole (4 cm vs.1.8 cm) and the anther thecae dehiscing by pores (vs. slit) (Table <xref ref-type="table" rid="T2">2</xref>).</p><table-wrap id="T2" position="float" orientation="portrait"><label>Table 2.</label><caption><p>Distinguishing morphological characters of <italic><tp:taxon-name><tp:taxon-name-part taxon-name-part-type="genus" reg="Boesenbergia">B.</tp:taxon-name-part><tp:taxon-name-part taxon-name-part-type="species" reg="ganaensis">ganaensis</tp:taxon-name-part></tp:taxon-name></italic> and <italic><tp:taxon-name><tp:taxon-name-part taxon-name-part-type="genus" reg="Boesenbergia">B.</tp:taxon-name-part><tp:taxon-name-part taxon-name-part-type="species" reg="burttiana">burttiana</tp:taxon-name-part></tp:taxon-name></italic>.</p></caption><table id="TID0EESBG" rules="all"><tbody><tr><th rowspan="1" colspan="1">Characters</th><th rowspan="1" colspan="1">
                    <italic>
                      <tp:taxon-name><tp:taxon-name-part taxon-name-part-type="genus" reg="Boesenbergia">B.</tp:taxon-name-part><tp:taxon-name-part taxon-name-part-type="species" reg="ganaensis">ganaensis</tp:taxon-name-part></tp:taxon-name>
                    </italic>
                  </th><th rowspan="1" colspan="1">
                    <italic>
                      <tp:taxon-name><tp:taxon-name-part taxon-name-part-type="genus" reg="Boesenbergia">B.</tp:taxon-name-part><tp:taxon-name-part taxon-name-part-type="species" reg="burttiana">burttiana</tp:taxon-name-part></tp:taxon-name>
                    </italic>
                  </th></tr><tr><td rowspan="1" colspan="1">
                    Ligule
                  </td><td rowspan="1" colspan="1">Absent</td><td rowspan="1" colspan="1">0.55 cm, acuminate, reddish, glabrous</td></tr><tr><td rowspan="1" colspan="1">Petiole</td><td rowspan="1" colspan="1">4 cm, green, grooved</td><td rowspan="1" colspan="1">1.0–1.8 cm, green, without winged</td></tr><tr><td rowspan="1" colspan="1">Lamina</td><td rowspan="1" colspan="1">Upper surface dark green</td><td rowspan="1" colspan="1">Upper surface light green</td></tr><tr><td rowspan="1" colspan="1">Leaf size</td><td rowspan="1" colspan="1">11.5 × 5.5 cm</td><td rowspan="1" colspan="1">12–20 × 1.5–3 cm</td></tr><tr><td rowspan="1" colspan="1">Leaf base</td><td rowspan="1" colspan="1">Obtuse</td><td rowspan="1" colspan="1">Attenuate</td></tr><tr><td rowspan="1" colspan="1">Leaf apex</td><td rowspan="1" colspan="1">Acute</td><td rowspan="1" colspan="1">Slightly acuminate</td></tr><tr><td rowspan="1" colspan="1">Bracts</td><td rowspan="1" colspan="1">2.4 cm long, white, narrowly ovate, almost translucent</td><td rowspan="1" colspan="1">4 cm long, cymbiform</td></tr><tr><td rowspan="1" colspan="1">Labellum</td><td rowspan="1" colspan="1">Yellow band from base in the middle, spreading to almost entire surface near apex with lighter yellow laterally, red bands from 2/3 of the centre yellow band towards side, 1.1 × 0.8 cm</td><td rowspan="1" colspan="1">White, with yellow in the centre, pink at the base, 2.5 × 2 cm</td></tr><tr><td rowspan="1" colspan="1">Lateral corolla lobe</td><td rowspan="1" colspan="1">Glabrous, white, 1.2 × 0.2 cm, emarginated, white with link pink ad yellowish at base, light pink patches towards lip</td><td rowspan="1" colspan="1">Slightly pubescent, pale yellow, 1.5 × 0.8 cm</td></tr><tr><td rowspan="1" colspan="1">Anther</td><td rowspan="1" colspan="1">reddish, pubescent</td><td rowspan="1" colspan="1">White, glabrous</td></tr><tr><td rowspan="1" colspan="1">Anther dehiscence</td><td rowspan="1" colspan="1">Pore</td><td rowspan="1" colspan="1">Slit</td></tr><tr><td rowspan="1" colspan="1">Stigma</td><td rowspan="1" colspan="1">Truncate</td><td rowspan="1" colspan="1">Rounded</td></tr></tbody></table></table-wrap><fig id="F4" position="float" orientation="portrait"><object-id xmlns:xlink="http://www.w3.org/1999/xlink" content-type="doi" xlink:type="simple">10.3897/phytokeys.247.107961.figure4</object-id><object-id xmlns:xlink="http://www.w3.org/1999/xlink" content-type="arpha" xlink:type="simple">DC262235-6161-5092-BB40-1C34F809014E</object-id><label>Figure 4.</label><caption><p><italic><tp:taxon-name><tp:taxon-name-part taxon-name-part-type="genus" reg="Boesenbergia">Boesenbergia</tp:taxon-name-part><tp:taxon-name-part taxon-name-part-type="species" reg="ganaensis">ganaensis</tp:taxon-name-part></tp:taxon-name></italic><bold>A</bold> habit <bold>B</bold> rhizome and roots <bold>C</bold> spike with one open flower <bold>D</bold> flower <bold>E</bold> bract, bracteole, calyx, corolla lobes, staminodes, labellum, floral tube with stamen <bold>F</bold> stamen, ventral view (Photos: Lam Nyee Fan).</p></caption><graphic xmlns:xlink="http://www.w3.org/1999/xlink" xlink:href="phytokeys-247-039_article-107961__-g004.jpg" position="float" orientation="portrait" xlink:type="simple" id="oo_1149999.jpg"><uri content-type="original_file" xlink:type="simple">https://binary.pensoft.net/fig/1149999</uri></graphic></fig></tp:treatment-sec><tp:treatment-sec sec-type="material" id="SECID0EL4AG"><title>Type.</title><p>Malaysia. Borneo. Sabah. Cultivated at Kipandi Park, Moyog, <named-content xmlns:xlink="http://www.w3.org/1999/xlink" content-type="dwc:verbatimCoordinates" xlink:type="simple"><named-content content-type="geo-json" specific-use="{&#34;type&#34;:&#34;Point&#34;,&#34;coordinates&#34;:[116.104500,5.911333]}" id="NCID0EU4AG" xlink:type="simple">05°54.68'N, 116°06.27'E</named-content></named-content>, 700 m elevation. 8 Aug 2016, <italic>Lam Nyee Fan 348</italic> (holotype BORH!, isotype SAN). Original material collected from Ranau, Gana-gana, by Linus Gokusing (BS-15), <named-content xmlns:xlink="http://www.w3.org/1999/xlink" content-type="dwc:verbatimCoordinates" xlink:type="simple"><named-content content-type="geo-json" specific-use="{&#34;type&#34;:&#34;Point&#34;,&#34;coordinates&#34;:[116.655000,5.886000]}" id="NCID0E54AG" xlink:type="simple">05°53.16'N, 116°39.30'E</named-content></named-content>, 700 m elevation, 2 February 2013.</p><fig id="F5" position="float" orientation="portrait"><object-id xmlns:xlink="http://www.w3.org/1999/xlink" content-type="doi" xlink:type="simple">10.3897/phytokeys.247.107961.figure5</object-id><object-id xmlns:xlink="http://www.w3.org/1999/xlink" content-type="arpha" xlink:type="simple">9A65E9D9-B580-5119-9BBF-371A343AEC94</object-id><label>Figure 5.</label><caption><p><italic><tp:taxon-name><tp:taxon-name-part taxon-name-part-type="genus" reg="Boesenbergia">Boesenbergia</tp:taxon-name-part><tp:taxon-name-part taxon-name-part-type="species" reg="ganaensis">ganaensis</tp:taxon-name-part></tp:taxon-name></italic> Lam N.F., sp. nov. <bold>A</bold> habit, lateral view <bold>B</bold> bract <bold>C</bold> bracteole <bold>D</bold> calyx <bold>E</bold> epigynous glands <bold>F</bold> spike with one open flower <bold>G</bold> flower <bold>H</bold> stamen, ventral view (Drawing by Lam Nyee Fan). Scale bars: 5 cm (<bold>A</bold>); 1 cm (<bold>B, C, D, E, F, G</bold>); 1 mm (<bold>H</bold>).</p></caption><graphic xmlns:xlink="http://www.w3.org/1999/xlink" xlink:href="phytokeys-247-039_article-107961__-g005.jpg" position="float" orientation="portrait" xlink:type="simple" id="oo_1150000.jpg"><uri content-type="original_file" xlink:type="simple">https://binary.pensoft.net/fig/1150000</uri></graphic></fig></tp:treatment-sec><tp:treatment-sec sec-type="description" id="SECID0ER6AG"><title>Description.</title><p>Terrestrial, evergreen, herb. <bold><italic>Rhizome</italic></bold> fibrous, subterranean, base ca. 0.4 cm in diameter, light brown, roots white, ca. 4 cm long. <bold><italic>Leafy shoots</italic></bold> ca. 14 cm tall, with 2–4 sheaths, ca. 3.5 × 2.5 cm, glabrous, green, margins entire. <bold><italic>Ligule</italic></bold> absent. <bold><italic>Petiole</italic></bold> 2.8–4 cm long, grooved, green. Leafy shoots 1–2. <bold><italic>Lamina</italic></bold> elliptic, 10–11.5 × 4–5.5 cm, dark green above, green beneath, glabrous, margin entire; base obtuse, apex acute with acumen ca. 1 mm. <bold><italic>Inflorescence</italic></bold> ca. 2.7 × 0.4 cm, peduncle ca. 0.35 cm with up to 10 flowers arranged in a one-sided spiral, one flower open at a time. <bold><italic>Fertile bracts</italic></bold> narrowly ovate, ca. 2.4 × 0.5 cm, white, outer and inner surfaces glabrous, almost translucent, margin entire, apex acute. <bold><italic>Bracteole</italic></bold> elliptic, ca. 1.8 × 0.5 cm, white, outer and inner surfaces glabrous, translucent, margin entire, apex acute. <bold><italic>Flower</italic></bold> white, born singly from each bract, calyx 0.7 cm long, tubular, white, glabrous, corolla tube white, glabrous, apex rounded, dorsal lobe elliptic, ca. 1.3 × 0.35 cm, concave, lateral lobes elliptic, ca. 1.2 × 0.2 cm, labellum bucket shaped, obovate (when flattened), ca. 1.1 cm × 0.8 cm, yellow band from base in the middle, spreading to almost entire surface towards the apex with lighter yellow laterally with red bands from 2/3 of the centre yellow band towards side, lateral staminodes oblong, ca. 0.7 × 0.2 cm, white, apex acute, glabrous, stamen ca. 1.2 cm long; filament ca. 7 × 1 mm (widest at base), pubescent adaxially and abaxially, anther ca. 3.5 mm long, pubescent; anther crest trilobed, pubescent; thecae oblong, ca. 0.3 × 0.1 cm, white, glabrous, dehiscing by pores, stigma truncate apex, white, glabrous, epigynous glands 0.2–0.4 cm long, linear, apex pointed. <bold><italic>Fruit</italic></bold> not seen.</p></tp:treatment-sec><tp:treatment-sec sec-type="distribution" id="SECID0EIBBG"><title>Distribution.</title><p>Endemic in Borneo, Sabah; known only from the type locality at Kampung [village] Gana-gana, Ranau.</p></tp:treatment-sec><tp:treatment-sec sec-type="etymology" id="SECID0ENBBG"><title>Etymology.</title><p>The species epithet refers to the location where the species was collected.</p></tp:treatment-sec><tp:treatment-sec sec-type="ecology" id="SECID0ESBBG"><title>Ecology.</title><p>Granite area at 500–600 m elevation.</p></tp:treatment-sec><tp:treatment-sec sec-type="conservation status" id="SECID0EXBBG"><title>Conservation status.</title><p>Vulnerable (VU D2). The species is endemic to Sabah and only found at Ranau, Sabah, Malaysia. There were only four populations found at the site of collection and it has not been found outside the type locality (Fig. <xref ref-type="fig" rid="F6">6</xref>).</p><fig id="F6" position="float" orientation="portrait"><object-id xmlns:xlink="http://www.w3.org/1999/xlink" content-type="doi" xlink:type="simple">10.3897/phytokeys.247.107961.figure6</object-id><object-id xmlns:xlink="http://www.w3.org/1999/xlink" content-type="arpha" xlink:type="simple">FB28DDDC-AD4A-5A07-9714-FB4F15705255</object-id><label>Figure 6.</label><caption><p>Distribution map of <italic><tp:taxon-name><tp:taxon-name-part taxon-name-part-type="genus" reg="Boesenbergia">Boesenbergia</tp:taxon-name-part><tp:taxon-name-part taxon-name-part-type="species" reg="ganaensis">ganaensis</tp:taxon-name-part></tp:taxon-name></italic>, <abbrev xmlns:xlink="http://www.w3.org/1999/xlink" xlink:title="Extent of occurrence" id="ABBRID0EUCBG" xlink:type="simple">EOO</abbrev> = 0 km<sup>2</sup>, <abbrev xmlns:xlink="http://www.w3.org/1999/xlink" xlink:title="Area of occupancy" id="ABBRID0E1CBG" xlink:type="simple">AOO</abbrev> = 4 km<sup>2</sup> (<xref ref-type="bibr" rid="B1">Bachman et al. 2011</xref>).</p></caption><graphic xmlns:xlink="http://www.w3.org/1999/xlink" xlink:href="phytokeys-247-039_article-107961__-g006.jpg" position="float" orientation="portrait" xlink:type="simple" id="oo_1150001.jpg"><uri content-type="original_file" xlink:type="simple">https://binary.pensoft.net/fig/1150001</uri></graphic></fig></tp:treatment-sec><ref-list><ref id="B1"><mixed-citation xmlns:xlink="http://www.w3.org/1999/xlink" xlink:type="simple"><person-group><name name-style="western"><surname>Bachman</surname><given-names>S</given-names></name><name name-style="western"><surname>Moat</surname><given-names>J</given-names></name><name name-style="western"><surname>Hill</surname><given-names>A</given-names></name><name name-style="western"><surname>de Torre</surname><given-names>J</given-names></name><name name-style="western"><surname>Scott</surname><given-names>B</given-names></name></person-group> (<year>2011</year>) <article-title>Supporting Red List threat assessments with GeoCAT: Geospatial conservation assessment tool.</article-title><source>ZooKeys</source><volume>126</volume>: <fpage>117</fpage>–<lpage>126</lpage>. <ext-link xlink:href="10.3897/zookeys.150.2109" ext-link-type="doi" xlink:type="simple">https://doi.org/10.3897/zookeys.150.2109</ext-link></mixed-citation></ref></ref-list></tp:taxon-treatment>
