# Supplementary material for: ﻿Three new species of Boesenbergia (Zingiberaceae) from Sabah, Malaysia
Source: PhytoKeys. 2024 Oct 8;247:39–53. doi: 10.3897/phytokeys.247.107961 (PMC11480638; doi:10.3897/phytokeys.247.107961)
Supplement: XML Treatment for Boesenbergia gokusingii [file phytokeys.247.107961-treatment3.xml]

<!DOCTYPE tp:taxon-treatment
  PUBLIC "-//TaxonX//DTD Taxonomic Treatment Publishing DTD v0 20100105//EN" "tax-treatment-NSO.dtd">
<tp:taxon-treatment xmlns:tp="http://www.plazi.org/taxpub"><tp:treatment-meta><kwd-group><label>Taxon classification</label><kwd>
              <named-content content-type="kingdom">Plantae</named-content>
            </kwd></kwd-group><mixed-citation publication-type="journal"><person-group><name><surname>Lam</surname><given-names>Nyee Fan</given-names></name><name><surname>Ibrahim</surname><given-names>Halijah</given-names></name><name><surname>Sam</surname><given-names>Yen Yen</given-names></name><name><surname>Mohammad Zakaria</surname><given-names>Rozainah</given-names></name><name><surname>Poulsen</surname><given-names>Axel Dalberg</given-names></name></person-group><article-title>﻿Three new species of <italic><tp:taxon-name><tp:taxon-name-part taxon-name-part-type="genus" reg="Boesenbergia">Boesenbergia</tp:taxon-name-part></tp:taxon-name></italic> (<tp:taxon-name><tp:taxon-name-part taxon-name-part-type="family">Zingiberaceae</tp:taxon-name-part></tp:taxon-name>) from Sabah, Malaysia</article-title><source>PhytoKeys</source><day>08</day><month>10</month><year>2024</year><volume>247</volume><fpage>39</fpage><lpage>53</lpage><pub-id pub-id-type="doi">10.3897/phytokeys.247.107961</pub-id></mixed-citation></tp:treatment-meta><tp:nomenclature><label>﻿</label><tp:taxon-name>
            <object-id xmlns:xlink="http://www.w3.org/1999/xlink" content-type="arpha" xlink:type="simple">67185761-EDD4-5CEB-8EE6-F0DEA2E17C58</object-id>
            <tp:taxon-name-part taxon-name-part-type="genus" reg="Boesenbergia">Boesenbergia</tp:taxon-name-part>
            <tp:taxon-name-part taxon-name-part-type="species" reg="gokusingii">gokusingii</tp:taxon-name-part>
            <object-id xmlns:xlink="http://www.w3.org/1999/xlink" content-type="ipni" xlink:type="simple">urn:lsid:ipni.org:names:77349806-1</object-id>
          </tp:taxon-name><tp:taxon-authority>N.F.Lam</tp:taxon-authority><tp:taxon-status xmlns:xlink="http://www.w3.org/1999/xlink" xlink:type="simple">sp. nov.</tp:taxon-status><xref ref-type="fig" rid="F7">Figs 7</xref><xref ref-type="fig" rid="F8">, 8</xref></tp:nomenclature><tp:treatment-sec sec-type="diagnosis" id="SECID0E2EBG"><title>Diagnosis.</title><p>The new species resembles <italic><tp:taxon-name><tp:taxon-name-part taxon-name-part-type="genus" reg="Boesenbergia">B.</tp:taxon-name-part><tp:taxon-name-part taxon-name-part-type="species" reg="variegata">variegata</tp:taxon-name-part></tp:taxon-name></italic> R.M.Sm. by having single-leaved shoots and a short petiole, but differs in having unequal ovate lamina (vs. elliptic), a cordate leaf base (vs. rounded or subcordate), an acute leaf apex (vs. subacute) and the anther thecae dehiscing by pores (vs. slits) (Table <xref ref-type="table" rid="T3">3</xref>).</p><table-wrap id="T3" position="float" orientation="portrait"><label>Table 3.</label><caption><p>Distinguishing morphological characters of <italic><tp:taxon-name><tp:taxon-name-part taxon-name-part-type="genus" reg="Boesenbergia">B.</tp:taxon-name-part><tp:taxon-name-part taxon-name-part-type="species" reg="gokusingii">gokusingii</tp:taxon-name-part></tp:taxon-name></italic> and <italic><tp:taxon-name><tp:taxon-name-part taxon-name-part-type="genus" reg="Boesenbergia">B.</tp:taxon-name-part><tp:taxon-name-part taxon-name-part-type="species" reg="variegata">variegata</tp:taxon-name-part></tp:taxon-name></italic>.</p></caption><table id="TID0ER3BG" rules="all"><tbody><tr><th rowspan="1" colspan="1">Characters</th><th rowspan="1" colspan="1">
                    <italic>
                      <tp:taxon-name><tp:taxon-name-part taxon-name-part-type="genus" reg="Boesenbergia">B.</tp:taxon-name-part><tp:taxon-name-part taxon-name-part-type="species" reg="gokusingii">gokusingii</tp:taxon-name-part></tp:taxon-name>
                    </italic>
                  </th><th rowspan="1" colspan="1">
                    <italic>
                      <tp:taxon-name><tp:taxon-name-part taxon-name-part-type="genus" reg="Boesenbergia">B.</tp:taxon-name-part><tp:taxon-name-part taxon-name-part-type="species" reg="variegata">variegata</tp:taxon-name-part></tp:taxon-name>
                    </italic>
                  </th></tr><tr><td rowspan="1" colspan="1">
                    Ligule length</td><td rowspan="1" colspan="1">1 mm</td><td rowspan="1" colspan="1">2–3 mm</td></tr><tr><td rowspan="1" colspan="1">Lamina</td><td rowspan="1" colspan="1">Unequal ovate, upper surface undulating ranging from green to dark green</td><td rowspan="1" colspan="1">Elliptic, upper surface dark green with a lighter band along the midrib, sometimes variegated variegation extends to the lateral veins</td></tr><tr><td rowspan="1" colspan="1">Leaf size (cm)</td><td rowspan="1" colspan="1">8.6 × 5.5 cm</td><td rowspan="1" colspan="1">7–12 × 2.5–7 cm</td></tr><tr><td rowspan="1" colspan="1">Leaf base</td><td rowspan="1" colspan="1">Cordate</td><td rowspan="1" colspan="1">Rounded or subcordate</td></tr><tr><td rowspan="1" colspan="1">Leaf apex</td><td rowspan="1" colspan="1">Acute</td><td rowspan="1" colspan="1">Subacute</td></tr><tr><td rowspan="1" colspan="1">Bracts</td><td rowspan="1" colspan="1">1.6 cm long, linear to narrowly ovate, glabrous</td><td rowspan="1" colspan="1">0.6–0.8 cm long, ovate, acute, pubescent</td></tr><tr><td rowspan="1" colspan="1">Labellum</td><td rowspan="1" colspan="1">With light yellow at base, darker yellow spreading towards lip, obovate, curved-forward, 0.7 × 0.4 cm</td><td rowspan="1" colspan="1">Cream with a deep yellow spot in the centre and a deep red spot at the base, elliptic, 1.0 × 0.7 cm</td></tr><tr><td rowspan="1" colspan="1">Lateral corolla lobe</td><td rowspan="1" colspan="1">Glabrous, 0.7 cm long</td><td rowspan="1" colspan="1">Densely pubescent, 2 cm long</td></tr><tr><td rowspan="1" colspan="1">Anther dehiscence</td><td rowspan="1" colspan="1">Pore</td><td rowspan="1" colspan="1">Slit</td></tr></tbody></table></table-wrap><fig id="F7" position="float" orientation="portrait"><object-id xmlns:xlink="http://www.w3.org/1999/xlink" content-type="doi" xlink:type="simple">10.3897/phytokeys.247.107961.figure7</object-id><object-id xmlns:xlink="http://www.w3.org/1999/xlink" content-type="arpha" xlink:type="simple">CE2AE6B2-8D48-535B-922F-C6DE47ED04B6</object-id><label>Figure 7.</label><caption><p><italic><tp:taxon-name><tp:taxon-name-part taxon-name-part-type="genus" reg="Boesenbergia">Boesenbergia</tp:taxon-name-part><tp:taxon-name-part taxon-name-part-type="species" reg="gokusingii">gokusingii</tp:taxon-name-part></tp:taxon-name></italic><bold>A</bold> habit <bold>B</bold> rhizome and roots <bold>C</bold> spike with one open flower <bold>D</bold> flower <bold>E</bold> bract, bracteole, calyx, corolla lobes, staminodes, labellum, floral tube with stamen <bold>F</bold> stamen, ventral view (Photos: Lam Nyee Fan).</p></caption><graphic xmlns:xlink="http://www.w3.org/1999/xlink" xlink:href="phytokeys-247-039_article-107961__-g007.jpg" position="float" orientation="portrait" xlink:type="simple" id="oo_1150002.jpg"><uri content-type="original_file" xlink:type="simple">https://binary.pensoft.net/fig/1150002</uri></graphic></fig></tp:treatment-sec><tp:treatment-sec sec-type="material" id="SECID0E1LBG"><title>Type.</title><p>Malaysia. Borneo. Sabah. Cultivated at Kipandi Park, Moyog, <named-content xmlns:xlink="http://www.w3.org/1999/xlink" content-type="dwc:verbatimCoordinates" xlink:type="simple"><named-content content-type="geo-json" specific-use="{&#34;type&#34;:&#34;Point&#34;,&#34;coordinates&#34;:[116.104500,5.911333]}" id="NCID0EDMBG" xlink:type="simple">05°54.68'N, 116°06.27'E</named-content></named-content>, 700 m elevation. 8 Aug 2016, <italic>Lam Nyee Fan 361</italic> (holotype BORH!, isotype SAN). Original material collected from Tawau by Linus Gokusing (BS-21b),<named-content xmlns:xlink="http://www.w3.org/1999/xlink" content-type="dwc:verbatimCoordinates" xlink:type="simple"><named-content content-type="geo-json" specific-use="{&#34;type&#34;:&#34;Point&#34;,&#34;coordinates&#34;:[117.423333,5.198833]}" id="NCID0ENMBG" xlink:type="simple"> 05°11.93'N, 117°25.40'E</named-content></named-content>, 500–600 m elevation, 1 Aug 2015.</p><fig id="F8" position="float" orientation="portrait"><object-id xmlns:xlink="http://www.w3.org/1999/xlink" content-type="doi" xlink:type="simple">10.3897/phytokeys.247.107961.figure8</object-id><object-id xmlns:xlink="http://www.w3.org/1999/xlink" content-type="arpha" xlink:type="simple">96A1C95C-293B-599D-BF50-6215FF0BFC29</object-id><label>Figure 8.</label><caption><p><italic><tp:taxon-name><tp:taxon-name-part taxon-name-part-type="genus" reg="Boesenbergia">Boesenbergia</tp:taxon-name-part><tp:taxon-name-part taxon-name-part-type="species" reg="gokusingii">gokusingii</tp:taxon-name-part></tp:taxon-name></italic> Lam N.F., sp. nov. <bold>A</bold> habit, lateral view <bold>B</bold> spike <bold>C</bold> bract <bold>D</bold> bracteole <bold>E</bold> calyx <bold>F</bold> epigynous glands <bold>G</bold> flower <bold>H</bold> stamen, ventral view (Drawing by Lam Nyee Fan). Scale bars: 5 cm (<bold>A</bold>); 1 cm (<bold>B, C, D, E, F</bold>); 5 mm (<bold>G</bold>); 1 mm (<bold>H</bold>).</p></caption><graphic xmlns:xlink="http://www.w3.org/1999/xlink" xlink:href="phytokeys-247-039_article-107961__-g008.jpg" position="float" orientation="portrait" xlink:type="simple" id="oo_1150003.jpg"><uri content-type="original_file" xlink:type="simple">https://binary.pensoft.net/fig/1150003</uri></graphic></fig></tp:treatment-sec><tp:treatment-sec sec-type="description" id="SECID0ECOBG"><title>Description.</title><p>Terrestrial, evergreen, herb. <bold><italic>Rhizome</italic></bold> fibrous, subterranean, base ca. 0.4 cm in diameter, roots brown. <bold><italic>Leafy shoots</italic></bold> ca. 8.5 cm tall, with 1–2 sheaths, ca. 2 × 1.5 cm, glabrous, green, margins entire. <bold><italic>Ligule</italic></bold> 1 mm long, acute, light brown, glabrous. <bold><italic>Petiole</italic></bold> 2.8–3.5 cm long, grooved, green. Leafy shoots single. <bold><italic>Lamina</italic></bold> unequal ovate, 7.5–8.6 × 5–5.5 cm, upper surface undulating ranging from green to dark green, pale green beneath, glabrous, margin entire; base cordate, apex acute with acumen ca. 2 mm. <bold><italic>Inflorescence</italic></bold> ca. 2.5 × 0.5 cm, peduncle ca. 0.15 cm, with up to 8 flowers arranged in a one-sided spiral, one flower open at a time. <bold><italic>Fertile bracts</italic></bold> linear narrowly ovate, ca. 1.6 × 0.2 cm, green, pale red at apex, outer and inner surfaces glabrous, almost translucent, margin entire, apex acute. <bold><italic>Bracteole</italic></bold> linear elliptic, ca. 1.7 × 0.2 cm, white, outer and inner surfaces glabrous, almost translucent, margin entire, apex acute. <bold><italic>Flower</italic></bold> white, born singly from each bract, calyx 0.4 cm long, tubular, white, glabrous, corolla tube white, glabrous, dorsal lobe narrowly elliptic, ca. 0.7 × 0.2 cm, slightly concave, lateral lobes elliptic, ca. 0.7 × 0.1 cm, labellum obovate, ca. 0.7 cm × 0.4 cm, very light yellow at base, darker yellow spreading towards lip, curved forward, lateral staminodes elliptic, ca. 0.5 × 0.17 cm, white, apex acute, glabrous, stamen ca. 0.75 cm long; filament ca. 4 × 1 mm (widest at base), glabrous adaxially and abaxially, anther ca. 3.5 mm long, glabrous; anther crest rounded, glabrous; thecae oblong, ca. 0.1 × 0.05 cm, white, glabrous, dehiscing by pores, stigma cup-shaped, white, glabrous, epigynous glands 0.1 cm long, linear, apex pointed. <bold><italic>Fruit</italic></bold> not seen.</p></tp:treatment-sec><tp:treatment-sec sec-type="distribution" id="SECID0EZPBG"><title>Distribution.</title><p>Endemic in Borneo, Sabah; known from Tawau and Tambunan.</p></tp:treatment-sec><tp:treatment-sec sec-type="etymology" id="SECID0E5PBG"><title>Etymology.</title><p>The species is named after Mr. Linus Gokusing from Kipandi Park. He collected this species from Tawau in 2011. His passion for plants, such as orchids and gingers, has secured information useful to researchers, tourists and botany students.</p></tp:treatment-sec><tp:treatment-sec sec-type="ecology" id="SECID0EDQBG"><title>Ecology.</title><p>Mix dipterocarp forest at 500–600 m elevation.</p></tp:treatment-sec><tp:treatment-sec sec-type="conservation status" id="SECID0EIQBG"><title>Conservation status.</title><p>Vulnerable (VU D2). The species has only been documented at Tawau and Tambunan, Sabah, Malaysia, where only 3–6 populations were found at each site (Fig. <xref ref-type="fig" rid="F9">9</xref>).</p><fig id="F9" position="float" orientation="portrait"><object-id xmlns:xlink="http://www.w3.org/1999/xlink" content-type="doi" xlink:type="simple">10.3897/phytokeys.247.107961.figure9</object-id><object-id xmlns:xlink="http://www.w3.org/1999/xlink" content-type="arpha" xlink:type="simple">194DF01F-3504-5C52-BBDF-2C6B04A99E55</object-id><label>Figure 9.</label><caption><p>Distribution map of <italic><tp:taxon-name><tp:taxon-name-part taxon-name-part-type="genus" reg="Boesenbergia">Boesenbergia</tp:taxon-name-part><tp:taxon-name-part taxon-name-part-type="species" reg="gokusingii">gokusingii</tp:taxon-name-part></tp:taxon-name></italic>, <abbrev xmlns:xlink="http://www.w3.org/1999/xlink" xlink:title="Extent of occurrence" id="ABBRID0EFRBG" xlink:type="simple">EOO</abbrev> = 0 km<sup>2</sup>, <abbrev xmlns:xlink="http://www.w3.org/1999/xlink" xlink:title="Area of occupancy" id="ABBRID0ELRBG" xlink:type="simple">AOO</abbrev> = 8 km<sup>2</sup> (<xref ref-type="bibr" rid="B1">Bachman et al. 2011</xref>).</p></caption><graphic xmlns:xlink="http://www.w3.org/1999/xlink" xlink:href="phytokeys-247-039_article-107961__-g009.jpg" position="float" orientation="portrait" xlink:type="simple" id="oo_1150004.jpg"><uri content-type="original_file" xlink:type="simple">https://binary.pensoft.net/fig/1150004</uri></graphic></fig></tp:treatment-sec><ref-list><ref id="B1"><mixed-citation xmlns:xlink="http://www.w3.org/1999/xlink" xlink:type="simple"><person-group><name name-style="western"><surname>Bachman</surname><given-names>S</given-names></name><name name-style="western"><surname>Moat</surname><given-names>J</given-names></name><name name-style="western"><surname>Hill</surname><given-names>A</given-names></name><name name-style="western"><surname>de Torre</surname><given-names>J</given-names></name><name name-style="western"><surname>Scott</surname><given-names>B</given-names></name></person-group> (<year>2011</year>) <article-title>Supporting Red List threat assessments with GeoCAT: Geospatial conservation assessment tool.</article-title><source>ZooKeys</source><volume>126</volume>: <fpage>117</fpage>–<lpage>126</lpage>. <ext-link xlink:href="10.3897/zookeys.150.2109" ext-link-type="doi" xlink:type="simple">https://doi.org/10.3897/zookeys.150.2109</ext-link></mixed-citation></ref></ref-list></tp:taxon-treatment>
